# Supplementary material for: Electronic health record analysis identifies kidney disease as the leading risk factor for hospitalization in confirmed COVID-19 patients
Source: PLoS One. 2020 Nov 12;15(11):e0242182. doi: 10.1371/journal.pone.0242182 (PMC7660530; doi:10.1371/journal.pone.0242182)
Supplement: S1 Table — (XLSX) [file pone.0242182.s001.xlsx]

## Sheet: Sheet1
S1 Table. A list of all 313 conditions tested in PheWAS
PheCode	description	group	beta	SE	OR	CI_lower	CI_upper	p	n_total	n_cases	n_controls	Cases_IP	Cases_notIP	Controls_IP	Controls_notIP
585.3	Chronic renal failure [CKD]	genitourinary	1.23	0.19	3.43	2.36	5	1.33 x 10-10	1327	172	1155	88	84	185	970
585.34	Chronic Kidney Disease, Stage IV	genitourinary	2.47	0.45	11.85	4.94	28.41	1.59 x 10-9	1186	31	1155	25	6	185	970
585	Renal failure	genitourinary	1.08	0.18	2.95	2.07	4.2	2.43 x 10-9	1359	204	1155	98	106	185	970
585.32	End stage renal disease	genitourinary	2.4	0.45	11.07	4.54	26.97	1.96 x 10-8	1183	28	1155	22	6	185	970
428	Congestive heart failure; nonhypertensive	circulatory system	1.21	0.22	3.35	2.16	5.2	8.13 x 10-8	1451	104	1347	55	49	253	1094
585.33	Chronic Kidney Disease, Stage III	genitourinary	0.98	0.21	2.68	1.76	4.06	4.74 x 10-6	1290	135	1155	63	72	185	970
401.2	Hypertensive heart and/or renal disease	circulatory system	1.09	0.25	2.99	1.84	4.85	9.54 x 10-6	901	141	760	69	72	98	662
428.3	Heart failure with reduced EF [Systolic or combined heart failure]	circulatory system	1.57	0.36	4.82	2.39	9.73	1.13 x 10-5	1382	35	1347	23	12	253	1094
480	Pneumonia	respiratory	1.15	0.26	3.17	1.89	5.33	2.48 x 10-5	1124	66	1058	31	35	225	833
585.1	Acute renal failure	genitourinary	1.18	0.28	3.26	1.89	5.62	3.08 x 10-5	1218	63	1155	34	29	185	970
428.1	Congestive heart failure (CHF) NOS	circulatory system	1.34	0.32	3.8	2.04	7.09	3.24 x 10-5	1392	45	1347	26	19	253	1094
496.2	Chronic bronchitis	respiratory	1.77	0.42	5.9	2.58	13.48	3.26 x 10-5	1045	24	1021	16	8	210	811
496	Chronic airway obstruction	respiratory	0.93	0.22	2.54	1.65	3.93	3.71 x 10-5	1122	101	1021	47	54	210	811
285.2	Anemia of chronic disease	hematopoietic	1.58	0.38	4.86	2.33	10.15	4.36 x 10-5	1136	30	1106	18	12	210	896
250	Diabetes mellitus	endocrine/metabolic	0.6	0.15	1.83	1.37	2.44	4.83 x 10-5	1377	341	1036	121	220	185	851
443.9	Peripheral vascular disease, unspecified	circulatory system	1.18	0.29	3.25	1.84	5.71	6.37 x 10-5	1409	53	1356	29	24	257	1099
428.4	Heart failure with preserved EF [Diastolic heart failure]	circulatory system	1.18	0.29	3.26	1.85	5.76	7.01 x 10-5	1403	56	1347	28	28	253	1094
250.2	Type 2 diabetes	endocrine/metabolic	0.59	0.15	1.8	1.35	2.41	7.51 x 10-5	1372	336	1036	119	217	185	851
509.1	Respiratory failure	respiratory	1.41	0.36	4.11	2.05	8.26	1.26 x 10-4	1354	33	1321	18	15	244	1077
276.1	Electrolyte imbalance	endocrine/metabolic	0.99	0.25	2.69	1.64	4.43	1.53 x 10-4	1246	76	1170	33	43	203	967
509	Respiratory failure, insufficiency, arrest	respiratory	1.31	0.33	3.69	1.92	7.1	1.59 x 10-4	1359	38	1321	20	18	244	1077
443	Peripheral vascular disease	circulatory system	1.03	0.27	2.8	1.66	4.72	0.000168	1419	63	1356	32	31	257	1099
496.21	Obstructive chronic bronchitis	respiratory	1.65	0.43	5.22	2.25	12.12	0.00019	1043	22	1021	14	8	210	811
411	Ischemic Heart Disease	circulatory system	0.68	0.18	1.97	1.37	2.81	0.000269	1487	181	1306	79	102	232	1074
250.3	Insulin pump user	endocrine/metabolic	1	0.27	2.72	1.62	4.58	0.000284	1104	68	1036	29	39	185	851
276	Disorders of fluid, electrolyte, and acid-base balance	endocrine/metabolic	0.8	0.23	2.23	1.43	3.46	0.000575	1274	104	1170	40	64	203	967
401.22	Hypertensive chronic kidney disease	circulatory system	1.03	0.3	2.81	1.55	5.1	0.00075	828	68	760	31	37	98	662
401	Hypertension	circulatory system	0.54	0.16	1.71	1.25	2.34	0.000757	1424	664	760	213	451	98	662
415.2	Chronic pulmonary heart disease	circulatory system	1.55	0.44	4.71	1.99	11.18	0.000758	1480	20	1460	12	8	295	1165
411.4	Coronary atherosclerosis	circulatory system	0.65	0.19	1.91	1.31	2.79	0.000902	1467	161	1306	70	91	232	1074
327.32	Obstructive sleep apnea	neurological	0.75	0.22	2.11	1.37	3.27	0.00113	1264	109	1155	39	70	245	910
495	Asthma	respiratory	0.69	0.21	1.99	1.33	3	0.00122	1193	172	1021	43	129	210	811
649	Other conditions or status of the mother complicating pregnancy, childbirth, or the puerperium	pregnancy complications	1.49	0.44	4.45	1.87	10.59	0.00147	1552	40	1512	10	30	340	1172
401.1	Essential hypertension	circulatory system	0.51	0.16	1.67	1.21	2.29	0.00153	1379	619	760	191	428	98	662
512.7	Shortness of breath	respiratory	0.91	0.28	2.48	1.44	4.27	0.0016	932	65	867	25	40	187	680
425	Cardiomyopathy	circulatory system	1.41	0.43	4.08	1.74	9.53	0.00177	1548	21	1527	13	8	313	1214
426	Cardiac conduction disorders	circulatory system	0.81	0.26	2.26	1.36	3.74	0.00205	1116	74	1042	35	39	197	845
427.22	Atrial flutter	circulatory system	1.23	0.39	3.43	1.59	7.4	0.00223	1070	28	1042	17	11	197	845
260	Protein-calorie malnutrition	endocrine/metabolic	1.03	0.33	2.79	1.46	5.31	0.0027	1173	40	1133	19	21	216	917
327.3	Sleep apnea	neurological	0.64	0.21	1.9	1.26	2.87	0.00292	1285	130	1155	43	87	245	910
278.11	Morbid obesity	endocrine/metabolic	0.53	0.18	1.7	1.19	2.43	0.00404	1009	239	770	64	175	183	587
250.22	Type 2 diabetes with renal manifestations	endocrine/metabolic	0.77	0.26	2.15	1.29	3.6	0.0042	1107	71	1036	32	39	185	851
442.1	Aortic aneurysm	circulatory system	1.1	0.37	3	1.44	6.22	0.00454	1385	29	1356	16	13	257	1099
427.21	Atrial fibrillation	circulatory system	0.63	0.22	1.88	1.22	2.89	0.0048	1169	127	1042	56	71	197	845
285	Other anemias	hematopoietic	0.57	0.2	1.77	1.2	2.63	0.00515	1245	139	1106	51	88	210	896
427.2	Atrial fibrillation and flutter	circulatory system	0.61	0.22	1.84	1.2	2.82	0.00577	1173	131	1042	57	74	197	845
38	Septicemia	infectious diseases	0.85	0.31	2.35	1.28	4.31	0.00828	1336	46	1290	20	26	255	1035
442	Other aneurysm	circulatory system	0.96	0.35	2.61	1.31	5.21	0.00874	1389	33	1356	17	16	257	1099
530	Diseases of esophagus	digestive	0.4	0.15	1.5	1.11	2.03	0.00929	1292	324	968	92	232	191	777
440	Atherosclerosis	circulatory system	0.87	0.32	2.38	1.26	4.46	0.00945	1398	42	1356	20	22	257	1099
415	Pulmonary heart disease	circulatory system	0.84	0.31	2.31	1.26	4.24	0.00982	1506	46	1460	19	27	295	1165
276.14	Hypopotassemia	endocrine/metabolic	1.12	0.41	3.07	1.38	6.8	0.0102	1195	25	1170	11	14	203	967
530.1	Esophagitis, GERD and related diseases	digestive	0.4	0.15	1.49	1.1	2.02	0.0103	1290	322	968	91	231	191	777
250.24	Type 2 diabetes with neurological manifestations	endocrine/metabolic	0.74	0.28	2.09	1.2	3.64	0.0118	1097	61	1036	23	38	185	851
427	Cardiac dysrhythmias	circulatory system	0.44	0.17	1.55	1.1	2.19	0.013	1261	219	1042	76	143	197	845
278.1	Obesity	endocrine/metabolic	0.38	0.15	1.46	1.08	1.97	0.013	1188	418	770	104	314	183	587
357	Inflammatory and toxic neuropathy	neurological	0.9	0.35	2.46	1.25	4.84	0.0131	1486	35	1451	16	19	305	1146
280	Iron deficiency anemias	hematopoietic	0.71	0.28	2.04	1.18	3.52	0.0134	1173	67	1106	23	44	210	896
512	Other symptoms of respiratory system	respiratory	0.41	0.17	1.51	1.08	2.1	0.0172	1130	263	867	70	193	187	680
218	Benign neoplasm of uterus	neoplasms	-2.28	1.34	0.1	0.01	1.41	0.0187	1509	22	1487	0	22	336	1151
218.1	Uterine leiomyoma	neoplasms	-2.28	1.34	0.1	0.01	1.41	0.0187	1509	22	1487	0	22	336	1151
512.8	Cough	respiratory	0.55	0.23	1.74	1.1	2.73	0.02	985	118	867	34	84	187	680
782.3	Edema	symptoms	0.56	0.24	1.75	1.09	2.82	0.0237	1416	86	1330	31	55	278	1052
530.11	GERD	digestive	0.36	0.16	1.43	1.05	1.96	0.0258	1267	299	968	82	217	191	777
512.9	Other dyspnea	respiratory	0.67	0.29	1.95	1.1	3.43	0.0259	926	59	867	22	37	187	680
411.3	Angina pectoris	circulatory system	0.82	0.35	2.27	1.14	4.52	0.0259	1340	34	1306	16	18	232	1074
800.1	Fracture of neck of femur	injuries & poisonings	0.92	0.4	2.5	1.13	5.53	0.0314	1158	25	1133	12	13	222	911
401.21	Hypertensive heart disease	circulatory system	0.77	0.35	2.17	1.08	4.35	0.0321	809	49	760	23	26	98	662
840	Sprains and strains	injuries & poisonings	0.8	0.36	2.23	1.1	4.49	0.0351	1242	42	1200	13	29	281	919
395	Heart valve disorders	circulatory system	0.65	0.3	1.92	1.06	3.45	0.0356	1494	48	1446	21	27	300	1146
418	Nonspecific chest pain	circulatory system	0.4	0.19	1.49	1.03	2.15	0.038	1233	190	1043	52	138	218	825
706.1	Acne	dermatologic	-2.07	1.39	0.13	0.01	1.9	0.0395	1398	37	1361	0	37	312	1049
722.6	Degeneration of intervertebral disc	musculoskeletal	-0.76	0.4	0.47	0.21	1.02	0.0434	1235	56	1179	7	49	250	929
994.2	Sepsis	injuries & poisonings	0.78	0.37	2.17	1.05	4.5	0.047	1460	30	1430	13	17	282	1148
994	Sepsis and SIRS	injuries & poisonings	0.74	0.36	2.09	1.04	4.21	0.0485	1463	33	1430	14	19	282	1148
800	Fracture of lower limb	injuries & poisonings	0.59	0.29	1.8	1.02	3.17	0.0495	1191	58	1133	22	36	222	911
411.2	Myocardial infarction	circulatory system	0.63	0.31	1.87	1.02	3.42	0.0495	1354	48	1306	20	28	232	1074
272	Disorders of lipoid metabolism	endocrine/metabolic	0.29	0.15	1.34	1	1.79	0.0509	1371	564	807	174	390	130	677
272.1	Hyperlipidemia	endocrine/metabolic	0.29	0.15	1.34	1	1.79	0.0512	1370	563	807	174	389	130	677
318	Tobacco use disorder	mental disorders	0.31	0.16	1.37	1	1.87	0.0513	1329	302	1027	81	221	203	824
426.7	Abnormal electrocardiogram [ECG] [EKG]	circulatory system	0.85	0.41	2.34	1.04	5.28	0.0543	1065	23	1042	10	13	197	845
276.12	Hyposmolality and/or hyponatremia	endocrine/metabolic	0.92	0.45	2.51	1.04	6.03	0.058	1190	20	1170	8	12	203	967
426.9	Cardiac pacemaker/device in situ	circulatory system	0.71	0.37	2.02	0.99	4.15	0.0631	1076	34	1042	16	18	197	845
497	Bronchitis	respiratory	0.58	0.3	1.79	0.99	3.24	0.0636	1082	61	1021	18	43	210	811
380.1	Otitis externa	sense organs	-1.1	0.65	0.33	0.09	1.19	0.0638	1389	26	1363	2	24	308	1055
586	Other disorders of the kidney and ureters	genitourinary	0.72	0.38	2.05	0.98	4.29	0.0648	1187	32	1155	15	17	185	970
315	Develomental delays and disorders	mental disorders	0.88	0.44	2.42	1.02	5.76	0.0657	1509	23	1486	8	15	330	1156
340	Migraine	neurological	-0.6	0.36	0.55	0.27	1.1	0.0749	1349	108	1241	9	99	292	949
345.3	Convulsions	neurological	0.83	0.43	2.28	0.98	5.32	0.0774	1248	25	1223	8	17	239	984
278	Overweight, obesity and other hyperalimentation	endocrine/metabolic	0.26	0.15	1.3	0.97	1.73	0.0804	1254	484	770	110	374	183	587
681	Superficial cellulitis and abscess	dermatologic	0.43	0.24	1.53	0.96	2.46	0.0831	1287	96	1191	29	67	255	936
803	Fracture of upper limb	injuries & poisonings	0.53	0.3	1.69	0.95	3.02	0.0871	1192	59	1133	19	40	222	911
715	Other inflammatory spondylopathies	musculoskeletal	-1.03	0.65	0.36	0.1	1.28	0.0888	1424	23	1401	2	21	305	1096
317.1	Alcoholism	mental disorders	0.8	0.44	2.22	0.93	5.29	0.0938	1049	22	1027	9	13	203	824
290.11	Alzheimer's disease	mental disorders	0.65	0.38	1.91	0.9	4.04	0.102	1242	31	1211	14	17	239	972
350	Abnormal movement	neurological	0.48	0.29	1.62	0.92	2.84	0.105	1396	57	1339	22	35	275	1064
411.8	Other chronic ischemic heart disease, unspecified	circulatory system	0.64	0.38	1.9	0.9	4.01	0.107	1335	29	1306	13	16	232	1074
274	Gout and other crystal arthropathies	endocrine/metabolic	0.57	0.34	1.76	0.9	3.46	0.111	1556	35	1521	16	19	321	1200
306	Other mental disorder	mental disorders	0.5	0.31	1.65	0.91	3.01	0.111	806	65	741	18	47	159	582
702.1	Actinic keratosis	dermatologic	-0.81	0.52	0.45	0.16	1.23	0.112	1491	21	1470	4	17	328	1142
280.1	Iron deficiency anemias, unspecified or not due to blood loss	hematopoietic	0.53	0.32	1.7	0.9	3.21	0.114	1156	50	1106	15	35	210	896
440.2	Atherosclerosis of the extremities	circulatory system	0.74	0.44	2.09	0.88	4.96	0.115	1376	20	1356	9	11	257	1099
707.2	Chronic ulcer of leg or foot	dermatologic	0.5	0.31	1.64	0.9	3.01	0.121	1534	46	1488	19	27	316	1172
274.1	Gout	endocrine/metabolic	0.57	0.36	1.77	0.88	3.57	0.121	1553	32	1521	15	17	321	1200
562.2	Diverticulitis	digestive	-0.83	0.57	0.44	0.14	1.34	0.128	1111	24	1087	3	21	220	867
340.1	Migrain with aura	neurological	-0.92	0.65	0.4	0.11	1.44	0.128	1273	32	1241	2	30	292	949
626.12	Excessive or frequent menstruation	genitourinary	-1.12	0.82	0.33	0.07	1.62	0.131	1193	20	1173	1	19	295	878
741	Symptoms and disorders of the joints	musculoskeletal	0.6	0.38	1.82	0.86	3.82	0.137	1435	29	1406	11	18	305	1101
426.91	Cardiac pacemaker in situ	circulatory system	0.63	0.41	1.88	0.84	4.21	0.138	1069	27	1042	12	15	197	845
626	Disorders of menstruation and other abnormal bleeding from female genital tract	genitourinary	-0.44	0.31	0.64	0.35	1.18	0.142	1326	153	1173	15	138	295	878
78	Viral warts & HPV	infectious diseases	0.65	0.42	1.92	0.84	4.38	0.146	1107	34	1073	8	26	254	819
244.4	Hypothyroidism NOS	endocrine/metabolic	0.29	0.2	1.34	0.91	1.97	0.147	1413	176	1237	47	129	259	978
571	Chronic liver disease and cirrhosis	digestive	0.54	0.35	1.71	0.86	3.41	0.147	1347	46	1301	12	34	289	1012
916	Contusion	injuries & poisonings	0.46	0.3	1.58	0.87	2.85	0.147	1343	63	1280	17	46	280	1000
272.11	Hypercholesterolemia	endocrine/metabolic	0.29	0.2	1.33	0.9	1.98	0.154	1010	203	807	60	143	130	677
495.2	Asthma with exacerbation	respiratory	0.62	0.41	1.87	0.83	4.19	0.156	1058	37	1021	8	29	210	811
197	Chemotherapy	neoplasms	0.48	0.33	1.61	0.85	3.06	0.161	1334	45	1289	15	30	267	1022
244.2	Acquired hypothyroidism	endocrine/metabolic	0.54	0.36	1.71	0.84	3.49	0.161	1276	39	1237	11	28	259	978
707	Chronic ulcer of skin	dermatologic	0.4	0.28	1.49	0.86	2.58	0.162	1548	60	1488	23	37	316	1172
395.2	Nonrheumatic aortic valve disorders	circulatory system	0.57	0.39	1.77	0.82	3.8	0.166	1472	26	1446	11	15	300	1146
433.31	Transient cerebral ischemia	circulatory system	0.38	0.27	1.47	0.86	2.5	0.166	1394	66	1328	25	41	264	1064
760	Back pain	symptoms	-0.26	0.19	0.77	0.53	1.12	0.169	1266	228	1038	43	185	243	795
286.2	Encounter for long-term (current) use of anticoagulants	hematopoietic	0.4	0.29	1.5	0.85	2.63	0.171	1416	57	1359	21	36	266	1093
345	Epilepsy, recurrent seizures, convulsions	neurological	0.43	0.3	1.54	0.85	2.78	0.174	1282	59	1223	17	42	239	984
728.7	Fasciitis	musculoskeletal	0.58	0.41	1.78	0.8	3.97	0.185	1111	28	1083	9	19	242	841
627.2	Symptomatic menopause	genitourinary	-0.65	0.5	0.52	0.2	1.41	0.186	1203	30	1173	4	26	295	878
599.3	Dysuria	genitourinary	-0.62	0.5	0.54	0.2	1.43	0.192	1083	42	1041	4	38	210	831
381.1	Otitis media	sense organs	0.46	0.34	1.58	0.81	3.11	0.199	1325	71	1254	12	59	296	958
433.3	Cerebral ischemia	circulatory system	0.35	0.27	1.42	0.84	2.41	0.205	1395	67	1328	25	42	264	1064
562	Diverticulosis and diverticulitis	digestive	-0.48	0.39	0.62	0.29	1.33	0.205	1132	45	1087	8	37	220	867
596	Other disorders of bladder	genitourinary	0.49	0.37	1.63	0.79	3.34	0.206	1463	32	1431	12	20	303	1128
196	Radiotherapy	neoplasms	0.47	0.36	1.6	0.79	3.23	0.213	1326	37	1289	12	25	267	1022
789	Nausea and vomiting	symptoms	0.39	0.3	1.47	0.82	2.66	0.213	1333	77	1256	16	61	284	972
646	Other complications of pregnancy NEC	pregnancy complications	0.75	0.57	2.12	0.69	6.5	0.222	1568	27	1541	4	23	345	1196
433.1	Occlusion and stenosis of precerebral arteries	circulatory system	0.38	0.3	1.46	0.81	2.64	0.225	1380	52	1328	20	32	264	1064
244	Hypothyroidism	endocrine/metabolic	0.24	0.19	1.27	0.87	1.85	0.227	1430	193	1237	49	144	259	978
626.1	Irregular menstrual cycle/bleeding	genitourinary	-0.39	0.33	0.68	0.35	1.31	0.237	1281	108	1173	12	96	295	878
571.5	Other chronic nonalcoholic liver disease	digestive	0.45	0.36	1.56	0.77	3.17	0.24	1346	45	1301	11	34	289	1012
250.42	Other abnormal glucose	endocrine/metabolic	0.4	0.33	1.49	0.78	2.85	0.242	1086	50	1036	14	36	185	851
596.5	Functional disorders of bladder	genitourinary	0.49	0.4	1.63	0.75	3.53	0.244	1458	27	1431	10	17	303	1128
740.2	Osteoarthrosis, generalized	musculoskeletal	-0.34	0.3	0.71	0.39	1.29	0.255	1204	80	1124	16	64	213	911
702	Degenerative skin conditions and other dermatoses	dermatologic	-0.38	0.34	0.68	0.35	1.33	0.26	1355	47	1308	12	35	303	1005
714.1	Rheumatoid arthritis	musculoskeletal	-0.61	0.56	0.54	0.18	1.63	0.264	1425	24	1401	3	21	305	1096
317	Alcohol-related disorders	mental disorders	0.44	0.38	1.56	0.74	3.27	0.264	1061	34	1027	12	22	203	824
939	Atopic/contact dermatitis due to other or unspecified	dermatologic	-0.28	0.26	0.76	0.46	1.25	0.268	1231	110	1121	21	89	266	855
290	Delirium dementia and amnestic and other cognitive disorders	mental disorders	0.28	0.25	1.32	0.81	2.16	0.272	1309	98	1211	35	63	239	972
286	Coagulation defects	hematopoietic	0.52	0.45	1.68	0.7	4.06	0.28	1382	23	1359	7	16	266	1093
593	Hematuria	genitourinary	-0.56	0.53	0.57	0.2	1.6	0.286	1080	23	1057	4	19	216	841
721.1	Spondylosis without myelopathy	musculoskeletal	-0.46	0.44	0.63	0.27	1.49	0.288	1214	35	1179	6	29	250	929
250.6	Polyneuropathy in diabetes	endocrine/metabolic	0.36	0.33	1.44	0.75	2.76	0.294	1082	46	1036	14	32	185	851
433.8	Late effects of cerebrovascular disease	circulatory system	0.4	0.37	1.5	0.72	3.11	0.298	1360	32	1328	12	20	264	1064
726	Peripheral enthesopathies and allied syndromes	musculoskeletal	-0.26	0.25	0.77	0.47	1.27	0.3	1190	107	1083	22	85	242	841
743	Osteoporosis, osteopenia and pathological fracture	musculoskeletal	0.27	0.25	1.31	0.79	2.15	0.301	1507	93	1414	29	64	303	1111
345.1	Epilepsy	neurological	0.52	0.48	1.68	0.66	4.27	0.313	1245	22	1223	6	16	239	984
611	Abnormal findings on mammogram or breast exam	genitourinary	-0.55	0.56	0.58	0.19	1.73	0.313	1429	26	1403	3	23	327	1076
745	Pain in joint	musculoskeletal	-0.16	0.16	0.85	0.63	1.16	0.314	1201	360	841	76	284	196	645
720.1	Spinal stenosis of lumbar region	musculoskeletal	0.38	0.37	1.46	0.71	2.98	0.318	1214	35	1179	12	23	250	929
618	Genital prolapse	genitourinary	-0.56	0.57	0.57	0.19	1.75	0.32	1586	20	1566	3	17	349	1217
591	Urinary tract infection	genitourinary	0.24	0.24	1.28	0.79	2.05	0.323	1167	110	1057	29	81	216	841
626.13	Irregular menstrual cycle	genitourinary	-0.64	0.68	0.52	0.14	2	0.324	1202	29	1173	2	27	295	878
763	Thoracic or lumbosacral neuritis or radiculitis, unspecified	symptoms	-0.37	0.39	0.69	0.32	1.49	0.339	1309	41	1268	8	33	283	985
296	Mood disorders	mental disorders	0.17	0.18	1.19	0.83	1.7	0.346	1022	281	741	60	221	159	582
761	Cervicalgia	symptoms	0.27	0.28	1.31	0.75	2.27	0.355	1394	81	1313	18	63	289	1024
296.2	Depression	mental disorders	0.18	0.19	1.19	0.82	1.73	0.359	992	251	741	54	197	159	582
475	Chronic sinusitis	respiratory	0.33	0.35	1.39	0.71	2.74	0.361	1055	48	1007	12	36	236	771
433	Cerebrovascular disease	circulatory system	0.19	0.21	1.21	0.81	1.81	0.365	1465	137	1328	46	91	264	1064
261.2	Vitamin B-complex deficiencies	endocrine/metabolic	0.4	0.43	1.5	0.65	3.46	0.371	1159	26	1133	8	18	216	917
79	Viral infection	infectious diseases	0.32	0.36	1.38	0.69	2.79	0.378	1145	72	1073	11	61	254	819
594	Urinary calculus	genitourinary	0.28	0.3	1.32	0.73	2.39	0.379	1495	60	1435	16	44	313	1122
743.1	Osteoporosis	musculoskeletal	0.24	0.27	1.27	0.74	2.16	0.399	1494	80	1414	24	56	303	1111
454	Varicose veins	circulatory system	0.38	0.42	1.46	0.63	3.35	0.403	1113	26	1087	8	18	208	879
454.1	Varicose veins of lower extremity	circulatory system	0.38	0.42	1.46	0.63	3.35	0.403	1113	26	1087	8	18	208	879
290.1	Dementias	mental disorders	0.22	0.26	1.24	0.75	2.05	0.405	1305	94	1211	32	62	239	972
722.9	Other and unspecified disc disorder	musculoskeletal	0.39	0.44	1.47	0.62	3.5	0.411	1203	24	1179	7	17	250	929
452	Other venous embolism and thrombosis	circulatory system	0.28	0.33	1.32	0.69	2.51	0.416	1135	48	1087	15	33	208	879
741.3	Difficulty in walking	musculoskeletal	0.38	0.44	1.47	0.62	3.5	0.418	1427	21	1406	7	14	305	1101
706	Diseases of sebaceous glands	dermatologic	-0.32	0.4	0.73	0.33	1.6	0.421	1423	62	1361	7	55	312	1049
569	Other disorders of intestine	digestive	0.42	0.49	1.52	0.58	3.96	0.428	1489	25	1464	5	20	315	1149
614.5	Inflammatory disease of cervix, vagina, and vulva	genitourinary	-0.39	0.51	0.68	0.25	1.82	0.43	1476	38	1438	4	34	333	1105
366.2	Senile cataract	sense organs	-0.23	0.29	0.8	0.45	1.41	0.435	1488	67	1421	17	50	297	1124
649.1	Diabetes or abnormal glucose tolerance complicating pregnancy	pregnancy complications	-0.61	0.83	0.54	0.11	2.79	0.45	1536	24	1512	1	23	340	1172
735	Acquired foot deformities	musculoskeletal	0.32	0.4	1.38	0.62	3.04	0.454	1439	26	1413	9	17	311	1102
365	Glaucoma	sense organs	-0.3	0.41	0.74	0.34	1.65	0.468	1467	32	1435	8	24	304	1131
600	Hyperplasia of prostate	genitourinary	0.23	0.31	1.25	0.68	2.31	0.476	1482	61	1421	28	33	284	1137
726.1	Enthesopathy	musculoskeletal	-0.29	0.41	0.75	0.33	1.68	0.478	1121	38	1083	7	31	242	841
785	Abdominal pain	symptoms	0.13	0.19	1.14	0.79	1.64	0.48	1241	259	982	51	208	232	750
216	Benign neoplasm of skin	neoplasms	-0.41	0.58	0.66	0.21	2.07	0.485	1447	21	1426	3	18	329	1097
427.9	Palpitations	circulatory system	-0.32	0.46	0.73	0.29	1.81	0.49	1081	39	1042	5	34	197	845
599.2	Retention of urine	genitourinary	0.28	0.38	1.32	0.62	2.8	0.49	1071	30	1041	12	18	210	831
809	Fracture of unspecified bones	injuries & poisonings	0.24	0.35	1.28	0.65	2.53	0.496	1177	44	1133	12	32	222	911
351	Other peripheral nerve disorders	neurological	0.24	0.34	1.27	0.65	2.47	0.503	1408	51	1357	12	39	297	1060
483	Acute bronchitis and bronchiolitis	respiratory	0.18	0.26	1.19	0.72	1.98	0.503	1157	99	1058	22	77	225	833
720	Spinal stenosis	musculoskeletal	0.24	0.34	1.27	0.65	2.49	0.503	1221	42	1179	13	29	250	929
561	Symptoms involving digestive system	digestive	-0.31	0.47	0.73	0.29	1.85	0.507	1122	35	1087	5	30	220	867
798	Malaise and fatigue	symptoms	-0.15	0.23	0.86	0.55	1.35	0.515	1200	135	1065	29	106	242	823
327.7	Sleep related movement disorders	neurological	0.31	0.46	1.37	0.55	3.38	0.529	1177	22	1155	6	16	245	910
327.4	Insomnia	neurological	-0.19	0.3	0.83	0.46	1.49	0.532	1229	74	1155	15	59	245	910
592	Cystitis and urethritis	genitourinary	0.29	0.45	1.34	0.55	3.25	0.542	1083	26	1057	6	20	216	841
592.1	Cystitis	genitourinary	0.29	0.45	1.34	0.55	3.25	0.542	1083	26	1057	6	20	216	841
764	Sciatica	symptoms	-0.19	0.32	0.83	0.44	1.54	0.544	1334	66	1268	13	53	283	985
272.13	Mixed hyperlipidemia	endocrine/metabolic	0.17	0.28	1.19	0.68	2.08	0.546	891	84	807	23	61	130	677
332	Parkinson's disease	neurological	-0.29	0.47	0.75	0.3	1.89	0.547	1244	21	1223	6	15	239	984
574	Cholelithiasis and cholecystitis	digestive	0.27	0.44	1.32	0.56	3.12	0.555	1451	24	1427	7	17	307	1120
379	Other disorders of eye	sense organs	0.25	0.4	1.28	0.58	2.81	0.556	1441	27	1414	9	18	303	1111
695	Erythematous conditions	dermatologic	0.22	0.37	1.25	0.61	2.56	0.562	1405	40	1365	10	30	300	1065
871	Open wounds of extremities	injuries & poisonings	0.25	0.44	1.29	0.54	3.05	0.586	1346	26	1320	7	19	286	1034
271	Disorders of carbohydrate transport and metabolism	endocrine/metabolic	-0.26	0.48	0.77	0.3	1.96	0.59	1526	27	1499	5	22	337	1162
772.2	Spasm of muscle	symptoms	0.23	0.41	1.26	0.57	2.79	0.592	1342	31	1311	8	23	300	1011
415.1	Acute pulmonary heart disease	circulatory system	0.26	0.46	1.3	0.53	3.22	0.593	1483	23	1460	6	17	295	1165
415.11	Pulmonary embolism and infarction, acute	circulatory system	0.26	0.46	1.3	0.53	3.22	0.593	1483	23	1460	6	17	295	1165
722	Intervertebral disc disorders	musculoskeletal	-0.13	0.24	0.88	0.55	1.41	0.598	1294	115	1179	26	89	250	929
261	Vitamin deficiency	endocrine/metabolic	0.11	0.21	1.11	0.74	1.68	0.605	1294	161	1133	38	123	216	917
362	Other retinal disorders	sense organs	0.19	0.36	1.21	0.6	2.45	0.607	1455	35	1420	12	23	300	1120
614	Inflammatory diseases of female pelvic organs	genitourinary	-0.23	0.47	0.79	0.32	1.98	0.622	1478	40	1438	5	35	333	1105
241	Nontoxic nodular goiter	endocrine/metabolic	0.22	0.43	1.25	0.54	2.88	0.623	1267	30	1237	7	23	259	978
296.1	Bipolar	mental disorders	-0.25	0.52	0.78	0.28	2.17	0.634	779	38	741	4	34	159	582
721	Spondylosis and allied disorders	musculoskeletal	-0.19	0.4	0.83	0.38	1.8	0.635	1216	37	1179	8	29	250	929
313.1	Attention deficit hyperactivity disorder	mental disorders	-0.31	0.67	0.74	0.2	2.73	0.645	1518	32	1486	2	30	330	1156
300.11	Generalized anxiety disorder	mental disorders	0.13	0.28	1.13	0.66	1.95	0.651	842	101	741	21	80	159	582
271.3	Intestinal disaccharidase deficiencies and disaccharide malabsorption	endocrine/metabolic	-0.22	0.48	0.8	0.31	2.05	0.655	1525	26	1499	5	21	337	1162
110.11	Dermatophytosis of nail	infectious diseases	0.14	0.31	1.15	0.63	2.1	0.66	1272	52	1220	16	36	281	939
740.9	Osteoarthrosis NOS	musculoskeletal	0.11	0.24	1.11	0.69	1.79	0.664	1238	114	1124	30	84	213	911
172.2	Other non-epithelial cancer of skin	neoplasms	-0.17	0.4	0.84	0.38	1.84	0.673	1491	29	1462	9	20	314	1148
476	Allergic rhinitis	respiratory	-0.11	0.27	0.9	0.53	1.52	0.683	1126	119	1007	19	100	236	771
381.11	Suppurative and unspecified otitis media	sense organs	0.23	0.53	1.25	0.44	3.56	0.684	1292	38	1254	4	34	296	958
564.1	Irritable Bowel Syndrome	digestive	0.21	0.49	1.23	0.47	3.24	0.686	1111	24	1087	5	19	220	867
386.9	Dizziness and giddiness (Light-headedness and vertigo)	sense organs	-0.13	0.33	0.88	0.46	1.68	0.694	1313	57	1256	12	45	268	988
300.1	Anxiety disorder	mental disorders	0.07	0.19	1.08	0.74	1.57	0.695	1010	269	741	54	215	159	582
614.52	Vaginitis and vulvovaginitis	genitourinary	-0.2	0.51	0.82	0.3	2.23	0.695	1471	33	1438	4	29	333	1105
327	Sleep disorders	neurological	-0.09	0.24	0.91	0.57	1.46	0.7	1283	128	1155	25	103	245	910
619	Noninflammatory female genital disorders	genitourinary	0.19	0.49	1.21	0.47	3.16	0.703	1477	34	1443	5	29	335	1108
292.3	Memory loss	mental disorders	-0.15	0.39	0.86	0.4	1.85	0.703	1246	35	1211	9	26	239	972
174	Breast cancer	neoplasms	0.16	0.4	1.17	0.53	2.58	0.709	1515	33	1482	8	25	325	1157
110	Dermatophytosis / Dermatomycosis	infectious diseases	-0.1	0.28	0.9	0.53	1.55	0.71	1297	77	1220	19	58	281	939
261.4	Vitamin D deficiency	endocrine/metabolic	0.08	0.22	1.09	0.7	1.68	0.712	1276	143	1133	32	111	216	917
427.1	Paroxysmal tachycardia, unspecified	circulatory system	0.18	0.46	1.19	0.48	2.96	0.714	1065	23	1042	6	17	197	845
550	Abdominal hernia	digestive	0.11	0.31	1.12	0.61	2.05	0.716	1503	55	1448	16	39	308	1140
594.1	Calculus of kidney	genitourinary	0.13	0.35	1.14	0.57	2.28	0.718	1480	45	1435	11	34	313	1122
714	Rheumatoid arthritis and other inflammatory polyarthropathies	musculoskeletal	-0.16	0.44	0.85	0.36	2.02	0.725	1432	31	1401	6	25	305	1096
380.4	Impacted cerumen	sense organs	-0.13	0.37	0.88	0.43	1.8	0.727	1402	39	1363	10	29	308	1055
727	Other disorders of synovium, tendon, and bursa	musculoskeletal	-0.11	0.31	0.9	0.49	1.64	0.729	1147	64	1083	15	49	242	841
251.1	Hypoglycemia	endocrine/metabolic	0.21	0.58	1.23	0.39	3.84	0.736	968	24	944	3	21	173	771
532	Dysphagia	digestive	0.17	0.49	1.19	0.45	3.12	0.739	991	23	968	5	18	191	777
803.2	Fracture of radius and ulna	injuries & poisonings	0.17	0.5	1.19	0.45	3.14	0.742	1153	20	1133	5	15	222	911
727.1	Synovitis and tenosynovitis	musculoskeletal	-0.16	0.48	0.85	0.33	2.18	0.744	1109	26	1083	5	21	242	841
457.3	Encounter for long-term (current) use of aspirin	circulatory system	0.1	0.3	1.1	0.62	1.97	0.745	1152	65	1087	18	47	208	879
605	Erectile dysfunction [ED]	genitourinary	-0.15	0.46	0.86	0.35	2.13	0.753	1397	22	1375	7	15	278	1097
627	Menopausal and postmenopausal disorders	genitourinary	-0.1	0.33	0.9	0.48	1.71	0.755	1233	60	1173	13	47	295	878
369.5	Conjunctivitis, infectious	sense organs	-0.21	0.66	0.81	0.22	2.99	0.762	1324	22	1302	2	20	296	1006
327.71	Restless legs syndrome	neurological	0.15	0.49	1.16	0.45	3.03	0.769	1176	21	1155	5	16	245	910
716	Other arthropathies	musculoskeletal	-0.14	0.48	0.87	0.34	2.2	0.77	1423	24	1399	5	19	301	1098
362.2	Degeneration of macula and posterior pole of retina	sense organs	0.12	0.41	1.13	0.5	2.54	0.771	1447	27	1420	9	18	300	1120
379.2	Disorders of vitreous body	sense organs	-0.14	0.49	0.87	0.33	2.25	0.776	1434	20	1414	5	15	303	1111
278.4	Abnormal weight gain	endocrine/metabolic	-0.17	0.58	0.85	0.27	2.65	0.777	797	27	770	3	24	183	587
174.1	Breast cancer [female]	neoplasms	-0.13	0.45	0.88	0.37	2.11	0.777	1513	31	1482	6	25	325	1157
625	Pain and other symptoms associated with female genital organs	genitourinary	-0.17	0.57	0.85	0.28	2.59	0.777	1449	24	1425	3	21	331	1094
788	Syncope and collapse	symptoms	-0.14	0.48	0.87	0.34	2.22	0.779	1453	27	1426	5	22	310	1116
433.2	Occlusion of cerebral arteries	circulatory system	0.1	0.37	1.11	0.54	2.28	0.787	1364	36	1328	11	25	264	1064
433.21	Cerebral artery occlusion, with cerebral infarction	circulatory system	0.1	0.37	1.11	0.54	2.28	0.787	1364	36	1328	11	25	264	1064
292	Neurological disorders	mental disorders	0.07	0.26	1.07	0.64	1.8	0.794	1291	80	1211	24	56	239	972
452.2	Deep vein thrombosis [DVT]	circulatory system	0.12	0.47	1.13	0.45	2.85	0.802	1109	22	1087	6	16	208	879
562.1	Diverticulosis	digestive	-0.12	0.5	0.89	0.33	2.36	0.818	1107	20	1087	5	15	220	867
740	Osteoarthrosis	musculoskeletal	-0.04	0.18	0.96	0.68	1.37	0.825	1385	261	1124	65	196	213	911
369	Infection of the eye	sense organs	-0.13	0.57	0.88	0.29	2.7	0.826	1328	26	1302	3	23	296	1006
367	Disorders of refraction and accommodation; blindness and low vision	sense organs	-0.07	0.31	0.94	0.51	1.71	0.829	1482	69	1413	14	55	314	1099
457	Encounter for long-term (current) use of anticoagulants, antithrombotics, aspirin	circulatory system	0.06	0.29	1.06	0.6	1.88	0.833	1157	70	1087	19	51	208	879
455	Hemorrhoids	circulatory system	0.11	0.49	1.11	0.42	2.93	0.834	1109	22	1087	5	17	208	879
687.4	Disturbance of skin sensation	dermatologic	-0.08	0.39	0.92	0.43	1.98	0.836	1236	43	1193	8	35	269	924
696	Psoriasis and related disorders	dermatologic	-0.1	0.48	0.9	0.35	2.33	0.838	1353	24	1329	5	19	289	1040
696.4	Psoriasis	dermatologic	-0.1	0.48	0.9	0.35	2.33	0.838	1353	24	1329	5	19	289	1040
296.22	Major depressive disorder	mental disorders	0.05	0.24	1.05	0.66	1.68	0.839	895	154	741	29	125	159	582
381	Otitis media and Eustachian tube disorders	sense organs	-0.07	0.33	0.94	0.49	1.77	0.839	1344	90	1254	12	78	296	958
569.2	Gastrointestinal complications	digestive	-0.14	0.66	0.87	0.24	3.18	0.841	1484	20	1464	2	18	315	1149
172	Skin cancer	neoplasms	-0.08	0.37	0.93	0.45	1.91	0.843	1496	34	1462	11	23	314	1148
41	Bacterial infection NOS	infectious diseases	0.09	0.48	1.1	0.43	2.79	0.851	1317	27	1290	5	22	255	1035
564	Functional digestive disorders	digestive	0.08	0.42	1.09	0.47	2.5	0.852	1121	34	1087	7	27	220	867
112	Candidiasis	infectious diseases	-0.07	0.39	0.93	0.44	1.98	0.852	1269	49	1220	8	41	281	939
465.2	Acute pharyngitis	respiratory	0.08	0.43	1.08	0.46	2.54	0.853	911	96	815	8	88	207	608
300	Anxiety disorders	mental disorders	0.03	0.19	1.03	0.71	1.5	0.858	1019	278	741	54	224	159	582
110.1	Dermatophytosis	infectious diseases	-0.05	0.28	0.95	0.55	1.64	0.86	1293	73	1220	19	54	281	939
599.4	Urinary incontinence	genitourinary	-0.06	0.36	0.94	0.46	1.91	0.865	1089	48	1041	10	38	210	831
743.11	Osteoporosis NOS	musculoskeletal	0.05	0.3	1.05	0.58	1.89	0.866	1482	68	1414	18	50	303	1111
770	Myalgia and myositis unspecified	symptoms	-0.04	0.29	0.96	0.54	1.69	0.878	1454	82	1372	16	66	314	1058
456	Chronic venous insufficiency [CVI]	circulatory system	-0.05	0.36	0.95	0.46	1.93	0.883	1129	42	1087	11	31	208	879
350.2	Abnormality of gait	neurological	-0.05	0.35	0.95	0.48	1.87	0.884	1383	44	1339	12	32	275	1064
599	Other symptoms/disorders or the urinary system	genitourinary	0.03	0.21	1.03	0.68	1.57	0.886	1200	159	1041	34	125	210	831
702.2	Seborrheic keratosis	dermatologic	-0.06	0.41	0.94	0.42	2.12	0.888	1496	26	1470	8	18	328	1142
681.5	Cellulitis and abscess of leg, except foot	dermatologic	-0.06	0.39	0.95	0.44	2.02	0.888	1226	35	1191	9	26	255	936
304	Adjustment reaction	mental disorders	-0.05	0.35	0.95	0.48	1.89	0.896	807	66	741	11	55	159	582
722.1	Displacement of intervertebral disc	musculoskeletal	0.04	0.34	1.04	0.54	2.04	0.9	1228	49	1179	12	37	250	929
371	Inflammation of the eye	sense organs	-0.05	0.44	0.95	0.4	2.28	0.918	1330	28	1302	6	22	296	1006
174.11	Malignant neoplasm of female breast	neoplasms	-0.04	0.45	0.96	0.4	2.3	0.923	1511	29	1482	6	23	325	1157
740.1	Osteoarthritis; localized	musculoskeletal	0.02	0.21	1.02	0.67	1.54	0.925	1287	163	1124	41	122	213	911
465	Acute upper respiratory infections of multiple or unspecified sites	respiratory	0.02	0.22	1.02	0.67	1.56	0.926	1063	248	815	37	211	207	608
250.4	Abnormal glucose	endocrine/metabolic	-0.03	0.3	0.97	0.54	1.77	0.929	1110	74	1036	15	59	185	851
338.2	Chronic pain	neurological	-0.02	0.25	0.98	0.6	1.59	0.938	1326	117	1209	23	94	263	946
313	Pervasive developmental disorders	mental disorders	-0.05	0.58	0.96	0.31	2.98	0.939	1521	35	1486	3	32	330	1156
339	Other headache syndromes	neurological	0.03	0.38	1.03	0.49	2.15	0.941	1296	55	1241	9	46	292	949
389	Hearing loss	sense organs	0.02	0.32	1.02	0.55	1.91	0.946	1479	48	1431	15	33	312	1119
700	Corns and callosities	dermatologic	0.03	0.43	1.03	0.44	2.41	0.948	1408	25	1383	7	18	315	1068
366	Cataract	sense organs	-0.01	0.23	0.99	0.63	1.55	0.952	1529	108	1421	32	76	297	1124
530.14	Reflux esophagitis	digestive	0.02	0.45	1.02	0.43	2.46	0.957	1000	32	968	6	26	191	777
371.3	Inflammation of eyelids	sense organs	-0.03	0.48	0.97	0.38	2.51	0.958	1323	21	1302	5	16	296	1006
701	Other hypertrophic and atrophic conditions of skin	dermatologic	0.02	0.48	1.02	0.4	2.62	0.966	1410	27	1383	5	22	315	1068
269	Proteinuria	endocrine/metabolic	-0.02	0.49	0.98	0.38	2.55	0.971	1548	24	1524	5	19	332	1192
464	Acute sinusitis	respiratory	0.01	0.2	1.01	0.67	1.5	0.978	1042	227	815	41	186	207	608
599.5	Frequency of urination and polyuria	genitourinary	-0.01	0.42	0.99	0.43	2.27	0.982	1075	34	1041	7	27	210	831
696.41	Psoriasis vulgaris	dermatologic	-0.01	0.49	0.99	0.38	2.59	0.988	1350	21	1329	5	16	289	1040
375.1	Dry eyes	sense organs	-0.01	0.48	0.99	0.39	2.56	0.988	1436	22	1414	5	17	303	1111
689	Disorder of skin and subcutaneous tissue NOS	dermatologic	0.01	0.48	1.01	0.39	2.6	0.988	1470	24	1446	5	19	307	1139
539	Bariatric surgery	digestive	0.01	0.52	1.01	0.37	2.76	0.991	1599	26	1573	4	22	350	1223
338	Pain	neurological	0	0.24	1	0.62	1.6	0.997	1335	126	1209	25	101	263	946
740.11	Osteoarthrosis, localized, primary	musculoskeletal	0	0.22	1	0.66	1.52	0.999	1281	157	1124	39	118	213	911
